# Supplementary material for: Profiling Plant circRNAs Provides Insights into the Expression of Plant Genes Involved in Viral Infection
Source: Life (Basel). 2025 Jul 20;15(7):1143. doi: 10.3390/life15071143 (PMC12298914; doi:10.3390/life15071143)
Supplement: Supplementary file 1 [file life-15-01143-s001.zip]

Archive with 1 entries (1 files):
- life-3671640-supplementary.pdf
